# Supplementary material for: Using variant databases for variant prioritization and to detect erroneous genotype-phenotype associations
Source: BMC Bioinformatics. 2017 Dec 1;18:535. doi: 10.1186/s12859-017-1951-y (PMC5710091; doi:10.1186/s12859-017-1951-y)
Supplement: Supplementary file 4 — Variants associated with Miller syndrome and their allelic frequency in the 1000 Genomes variant database. (XLS 49 kb) [file 12859_2017_1951_MOESM4_ESM.xls]

## Sheet: Sheet1
Suppl. Table 1. Variants responsible for Miller syndrome, together with their allelic frequency in the 1000 Genomes project variant database
Variant id	Genomic description	Affected transcript	Affected protein	1000G frequency
rs267606765	NG_016271.1:g.8341G>A	NG_016271.1(DHODH_v001):c.56G>A	NG_016271.1(DHODH_i001):p.(Gly19Glu)	-
rs201230446	NG_016271.1:g.10898C>T	NG_016271.1(DHODH_v001):c.403C>T	NG_016271.1(DHODH_i001):p.(Arg135Cys)	0.0004
rs267606766	NG_016271.1:g.13300G>A	NG_016271.1(DHODH_v001):c.454G>A	NG_016271.1(DHODH_i001):p.(Gly152Arg)	-
rs267606769	NG_016271.1:g.17458C>T	NG_016271.1(DHODH_v001):c.595C>T	NG_016271.1(DHODH_i001):p.(Arg199Cys)	-
rs267606767	NG_016271.1:g.17468G>A	NG_016271.1(DHODH_v001):c.605G>A	NG_016271.1(DHODH_i001):p.(Gly202Asp)	-
rs267606767	NG_016271.1:g.17468G>C	NG_016271.1(DHODH_v001):c.605G>C	NG_016271.1(DHODH_i001):p.(Gly202Ala)	-
rs267606768	NG_016271.1:g.18643C>T	NG_016271.1(DHODH_v001):c.730C>T	NG_016271.1(DHODH_i001):p.(Arg244Trp)	-
rs201947120	NG_016271.1:g.19793C>T	NG_016271.1(DHODH_v001):c.1036C>T	NG_016271.1(DHODH_i001):p.(Arg346Trp)	-
rs779076692	NG_016271.1:g.20443A>G	NG_016271.1(DHODH_v001):c.1175A>G	NG_016271.1(DHODH_i001):p.(Asp392Gly)	-
-	NG_016271.1:g.19453C>T	NG_016271.1(DHODH_v001):c.851C>T	NG_016271.1(DHODH_i001):p.(Thr284Ile)	-
CD100138	NG_016271.1:g.17474del	NG_016271.1(DHODH_v001):c.611del	NG_016271.1(DHODH_i001):p.(Leu204Argfs*7)	-
rs773174162	NG_016271.1:g.19796G>A	NG_016271.1(DHODH_v001):c.1039G>A	NG_016271.1(DHODH_i001):p.(Ala347Thr)	-
-	NG_016271.1:g.8368T>C	NG_016271.1(DHODH_v001):c.83T>C	NG_016271.1(DHODH_i001):p.(Leu28Pro)	-
Abbreviations: 1000 G = 1000 Genomes project variant database
Symbol: - = not applicable
