# Supplementary material for: Using variant databases for variant prioritization and to detect erroneous genotype-phenotype associations
Source: BMC Bioinformatics. 2017 Dec 1;18:535. doi: 10.1186/s12859-017-1951-y (PMC5710091; doi:10.1186/s12859-017-1951-y)
Supplement: Supplementary file 5 — Variants inside the variant database flagged by the quantile-based approach for further investigation. (XLS 42 kb) [file 12859_2017_1951_MOESM5_ESM.xls]

## Sheet: Sheet1
Suppl. Table 2. Variants inside the variant database flagged by the quantile-based approach for further investigation
rs number	Disease	Gene	Prevalence (1/n)	# alleles (/5008)	Probability	Genomic description	Protein description	Ref	Comment
rs116333061	Ataxia with oculomotor apraxia	SETX	900000	28	< 0.001	NG_007946.1:g.30345C>A	NG_007946.1(SETX_i001):p.(Gln653Lys)	29	Both flagged variants have to jointly occur in cis. As such individual mutations can occur at a higher frequency
rs116205032	Ataxia with oculomotor apraxia	SETX	900000	22	< 0.001	NG_007946.1:g.30195A>G	NG_007946.1(SETX_i001):p.(Asn603Asp)	29	Both flagged variants have to jointly occur in cis. As such individual mutations can occur at a higher frequency
rs59172778	Bartter syndrome	KCNJ1	1000000	14	0.001	NG_009379.1:g.33143T>C	NG_009379.1(KCNJ1_i001):p.(Met338Thr)	22.23	Normal polymorphism
rs35034250	biotinidase deficiency	BTD	60000	34	0.004	NG_008019.1:g.48280C>T	NG_008019.1(BTD_i001):p.(Pro391Ser)	19	No association
rs35976361	biotinidase deficiency	BTD	60000	52	< 0.001	NG_008019.1:g.47989A>G	NG_008019.1(BTD_i001):p.(Ile294Val)	32	-
rs35145938	biotinidase deficiency	BTD	60000	55	< 0.001	NG_008019.1:g.48393C>A	NG_008019.1(BTD_i001):p.(Tyr428*)	19,28,30,31	Considered synonymous and normal polymorphism in 4 studies, often jointly occuring with disease-causing variants
rs13078881	biotinidase deficiency	BTD	60000	93	< 0.001	NG_008019.1:g.48439G>C	NG_008019.1(BTD_i001):p.(Asp444His)	19.26	Only if jointly occuring with other disease-causing allele, BD phenotype is expressed clinically
rs41272687	cerebrotendinous xanthomatosis	CYP27A1	1000000	43	< 0.001	NG_007959.1:g.37406C>T	NG_007959.1(CYP27A1_i001):p.(Pro384Leu)	24.25	Underestimated prevalence; reduced penetrance (age)
rs73598374	adenosine deaminase deficiency	ADA	200000	257	< 0.001	NG_007385.1:g.5150G>A	NG_007385.1(ADA_i001):p.(Asp8Asn)	17.18	No association
rs3092857	Ataxia-telangiectasia	ATM	40000	71	< 0.001	NG_009830.1:g.54741A>G	NG_009830.1(ATM_i001):p.(Met1040Val)	-	No association in literature found
rs193251130	autosomal recessive primary microcephaly	ASPM	30000	57	< 0.001	NG_015867.1:g.60748A>C	NG_015867.1(ASPM_i001):p.(Gln3180Pro)	20.21	Doubtful association
rs35520756	Bardet-Biedl	BBS1	140000	142	< 0.001	NG_009093.1:g.14078G>A	NG_009093.1(BBS1_i001):p.(Glu234Lys)	27	Only reported in triallelic inheritance
rs1055138	Bietti crystalline dystrophy	CYP4V2	67000	2052	< 0.001	NG_007965.1:g.5368C>G	NG_007965.1(CYP4V2_i001):p.(Leu22Val)	-	No association in literature found
The “probability”-column expresses the probability that the allele appears in the database at a frequency equal to or higher than f, given the disease and database characteristics (=P(Φ ≥f|q,2c)).
Potential explanations for deviations from the theoretical expected frequency are given in the “comment”-column, together with the reference to literature (“reference”-column).
Symbol: “–“ = nothing found.
