# Supplementary material for: Using variant databases for variant prioritization and to detect erroneous genotype-phenotype associations
Source: BMC Bioinformatics. 2017 Dec 1;18:535. doi: 10.1186/s12859-017-1951-y (PMC5710091; doi:10.1186/s12859-017-1951-y)
Supplement: Supplementary file 6 — Allele frequency cut-offs for autosomal recessive disorders for various database sizes and disease prevalence. (XLS 73 kb) [file 12859_2017_1951_MOESM6_ESM.xls]

## Sheet: Sheet1
Suppl. Table 2. Allele frequency cut-offs for autosomal recessive disorders for various database sizes and disease prevalence
									Database size (number of individuals)
			50			100			1000			10000			100000
Prevalence	q	90	95	99	90	95	99	90	95	99	90	95	99	90	95	99
1000	0.031623	0.05	0.06	0.08	0.05	0.055	0.065	0.0365	0.038	0.041	0.0332	0.03365	0.03455	0.032125	0.03227	0.032535
2000	0.022361	0.04	0.05	0.06	0.035	0.04	0.05	0.0265	0.028	0.0305	0.0237	0.0241	0.02485	0.022785	0.022905	0.023135
3000	0.018257	0.04	0.04	0.06	0.03	0.035	0.045	0.022	0.0235	0.0255	0.0195	0.01985	0.0205	0.01864	0.01875	0.018955
4000	0.015811	0.03	0.04	0.05	0.025	0.03	0.04	0.0195	0.0205	0.0225	0.01695	0.0173	0.0179	0.01617	0.01627	0.016465
5000	0.014142	0.03	0.04	0.05	0.025	0.03	0.035	0.0175	0.0185	0.0205	0.0152	0.01555	0.0161	0.01448	0.01458	0.01476
6000	0.01291	0.03	0.03	0.04	0.025	0.025	0.035	0.016	0.017	0.019	0.01395	0.01425	0.0148	0.013235	0.013325	0.0135
7000	0.011952	0.03	0.03	0.04	0.02	0.025	0.035	0.015	0.016	0.018	0.01295	0.01325	0.0138	0.012265	0.012355	0.01252
8000	0.01118	0.03	0.03	0.04	0.02	0.025	0.03	0.014	0.015	0.017	0.01215	0.0124	0.01295	0.01148	0.01157	0.01173
9000	0.010541	0.02	0.03	0.04	0.02	0.025	0.03	0.0135	0.0145	0.016	0.01145	0.01175	0.01225	0.010835	0.01092	0.011075
10000	0.01	0.02	0.03	0.04	0.02	0.025	0.03	0.013	0.014	0.0155	0.0109	0.01115	0.01165	0.010285	0.010365	0.01052
11000	0.009535	0.02	0.03	0.04	0.02	0.02	0.03	0.0125	0.013	0.015	0.0104	0.0107	0.01115	0.009815	0.009895	0.010045
12000	0.009129	0.02	0.03	0.04	0.02	0.02	0.03	0.012	0.013	0.0145	0.01	0.01025	0.01075	0.0094	0.00948	0.009625
13000	0.008771	0.02	0.03	0.04	0.02	0.02	0.025	0.0115	0.0125	0.014	0.0096	0.00985	0.01035	0.00904	0.009115	0.00926
14000	0.008452	0.02	0.03	0.04	0.015	0.02	0.025	0.011	0.012	0.0135	0.0093	0.00955	0.01	0.008715	0.00879	0.00893
15000	0.008165	0.02	0.02	0.03	0.015	0.02	0.025	0.011	0.0115	0.013	0.009	0.00925	0.0097	0.008425	0.008495	0.008635
16000	0.007906	0.02	0.02	0.03	0.015	0.02	0.025	0.0105	0.0115	0.013	0.0087	0.00895	0.0094	0.00816	0.008235	0.00837
17000	0.00767	0.02	0.02	0.03	0.015	0.02	0.025	0.01	0.011	0.0125	0.00845	0.0087	0.00915	0.00792	0.00799	0.008125
18000	0.007454	0.02	0.02	0.03	0.015	0.02	0.025	0.01	0.0105	0.0125	0.00825	0.00845	0.0089	0.0077	0.00777	0.007905
19000	0.007255	0.02	0.02	0.03	0.015	0.02	0.025	0.0095	0.0105	0.012	0.00805	0.00825	0.0087	0.0075	0.00757	0.0077
20000	0.007071	0.02	0.02	0.03	0.015	0.02	0.025	0.0095	0.0105	0.012	0.00785	0.00805	0.0085	0.00731	0.00738	0.00751
21000	0.006901	0.02	0.02	0.03	0.015	0.02	0.025	0.0095	0.01	0.0115	0.00765	0.0079	0.0083	0.00714	0.007205	0.007335
22000	0.006742	0.02	0.02	0.03	0.015	0.015	0.025	0.009	0.01	0.0115	0.0075	0.0077	0.0081	0.006975	0.007045	0.00717
23000	0.006594	0.02	0.02	0.03	0.015	0.015	0.025	0.009	0.0095	0.011	0.00735	0.00755	0.00795	0.006825	0.006895	0.00702
24000	0.006455	0.02	0.02	0.03	0.015	0.015	0.025	0.009	0.0095	0.011	0.0072	0.0074	0.0078	0.006685	0.00675	0.006875
25000	0.006325	0.02	0.02	0.03	0.015	0.015	0.02	0.0085	0.0095	0.011	0.00705	0.00725	0.00765	0.00655	0.00662	0.00674
26000	0.006202	0.02	0.02	0.03	0.015	0.015	0.02	0.0085	0.009	0.0105	0.0069	0.00715	0.00755	0.006425	0.00649	0.006615
27000	0.006086	0.02	0.02	0.03	0.015	0.015	0.02	0.0085	0.009	0.0105	0.0068	0.007	0.0074	0.00631	0.006375	0.006495
28000	0.005976	0.02	0.02	0.03	0.015	0.015	0.02	0.008	0.009	0.0105	0.0067	0.0069	0.0073	0.0062	0.00626	0.00638
29000	0.005872	0.02	0.02	0.03	0.015	0.015	0.02	0.008	0.009	0.01	0.00655	0.00675	0.00715	0.00609	0.006155	0.006275
30000	0.005774	0.02	0.02	0.03	0.015	0.015	0.02	0.008	0.0085	0.01	0.00645	0.00665	0.00705	0.00599	0.006055	0.00617
31000	0.00568	0.02	0.02	0.03	0.015	0.015	0.02	0.008	0.0085	0.01	0.00635	0.00655	0.00695	0.005895	0.005955	0.006075
32000	0.00559	0.02	0.02	0.03	0.015	0.015	0.02	0.008	0.0085	0.01	0.00625	0.00645	0.00685	0.005805	0.005865	0.00598
33000	0.005505	0.02	0.02	0.03	0.01	0.015	0.02	0.0075	0.0085	0.0095	0.0062	0.0064	0.00675	0.005715	0.00578	0.005895
34000	0.005423	0.02	0.02	0.03	0.01	0.015	0.02	0.0075	0.0085	0.0095	0.0061	0.0063	0.00665	0.005635	0.005695	0.00581
35000	0.005345	0.02	0.02	0.03	0.01	0.015	0.02	0.0075	0.008	0.0095	0.006	0.0062	0.0066	0.005555	0.005615	0.00573
36000	0.00527	0.01	0.02	0.03	0.01	0.015	0.02	0.0075	0.008	0.0095	0.00595	0.00615	0.0065	0.00548	0.00554	0.00565
37000	0.005199	0.01	0.02	0.03	0.01	0.015	0.02	0.0075	0.008	0.0095	0.00585	0.00605	0.0064	0.005405	0.005465	0.005575
38000	0.00513	0.01	0.02	0.03	0.01	0.015	0.02	0.007	0.008	0.009	0.0058	0.00595	0.00635	0.005335	0.005395	0.005505
39000	0.005064	0.01	0.02	0.03	0.01	0.015	0.02	0.007	0.008	0.009	0.0057	0.0059	0.00625	0.00527	0.005325	0.005435
40000	0.005	0.01	0.02	0.03	0.01	0.015	0.02	0.007	0.0075	0.009	0.00565	0.00585	0.0062	0.005205	0.00526	0.00537
41000	0.004939	0.01	0.02	0.03	0.01	0.015	0.02	0.007	0.0075	0.009	0.0056	0.00575	0.00615	0.00514	0.0052	0.005305
42000	0.00488	0.01	0.02	0.03	0.01	0.015	0.02	0.007	0.0075	0.009	0.0055	0.0057	0.00605	0.00508	0.005135	0.005245
43000	0.004822	0.01	0.02	0.03	0.01	0.015	0.02	0.007	0.0075	0.009	0.00545	0.00565	0.006	0.00502	0.00508	0.005185
44000	0.004767	0.01	0.02	0.03	0.01	0.015	0.02	0.007	0.0075	0.0085	0.0054	0.0056	0.00595	0.004965	0.00502	0.00513
45000	0.004714	0.01	0.02	0.03	0.01	0.015	0.02	0.0065	0.0075	0.0085	0.00535	0.0055	0.0059	0.00491	0.004965	0.005075
46000	0.004663	0.01	0.02	0.03	0.01	0.015	0.02	0.0065	0.0075	0.0085	0.0053	0.00545	0.0058	0.00486	0.004915	0.00502
47000	0.004613	0.01	0.02	0.03	0.01	0.015	0.02	0.0065	0.007	0.0085	0.00525	0.0054	0.00575	0.004805	0.004865	0.00497
48000	0.004564	0.01	0.02	0.03	0.01	0.015	0.02	0.0065	0.007	0.0085	0.0052	0.00535	0.0057	0.00476	0.004815	0.00492
49000	0.004518	0.01	0.02	0.03	0.01	0.015	0.02	0.0065	0.007	0.0085	0.00515	0.0053	0.00565	0.00471	0.004765	0.00487
50000	0.004472	0.01	0.02	0.03	0.01	0.015	0.02	0.0065	0.007	0.0085	0.0051	0.00525	0.0056	0.004665	0.00472	0.004825
51000	0.004428	0.01	0.02	0.03	0.01	0.015	0.02	0.0065	0.007	0.008	0.00505	0.0052	0.00555	0.00462	0.004675	0.004775
52000	0.004385	0.01	0.02	0.02	0.01	0.015	0.02	0.0065	0.007	0.008	0.005	0.00515	0.0055	0.004575	0.00463	0.004735
53000	0.004344	0.01	0.02	0.02	0.01	0.015	0.02	0.0065	0.007	0.008	0.00495	0.0051	0.00545	0.004535	0.004585	0.00469
54000	0.004303	0.01	0.02	0.02	0.01	0.015	0.02	0.006	0.007	0.008	0.0049	0.0051	0.0054	0.00449	0.004545	0.004645
55000	0.004264	0.01	0.02	0.02	0.01	0.015	0.02	0.006	0.007	0.008	0.00485	0.00505	0.00535	0.00445	0.004505	0.004605
56000	0.004226	0.01	0.02	0.02	0.01	0.015	0.02	0.006	0.0065	0.008	0.0048	0.005	0.00535	0.00441	0.004465	0.004565
57000	0.004189	0.01	0.02	0.02	0.01	0.015	0.02	0.006	0.0065	0.008	0.0048	0.00495	0.0053	0.004375	0.004425	0.00453
58000	0.004152	0.01	0.02	0.02	0.01	0.015	0.02	0.006	0.0065	0.008	0.00475	0.0049	0.00525	0.004335	0.00439	0.00449
59000	0.004117	0.01	0.02	0.02	0.01	0.015	0.015	0.006	0.0065	0.008	0.0047	0.0049	0.0052	0.0043	0.004355	0.004455
60000	0.004082	0.01	0.02	0.02	0.01	0.01	0.015	0.006	0.0065	0.0075	0.00465	0.00485	0.00515	0.004265	0.00432	0.00442
61000	0.004049	0.01	0.02	0.02	0.01	0.01	0.015	0.006	0.0065	0.0075	0.00465	0.0048	0.00515	0.00423	0.004285	0.004385
62000	0.004016	0.01	0.02	0.02	0.01	0.01	0.015	0.006	0.0065	0.0075	0.0046	0.00475	0.0051	0.0042	0.00425	0.00435
63000	0.003984	0.01	0.02	0.02	0.01	0.01	0.015	0.006	0.0065	0.0075	0.00455	0.00475	0.00505	0.004165	0.004215	0.004315
64000	0.003953	0.01	0.02	0.02	0.01	0.01	0.015	0.006	0.0065	0.0075	0.00455	0.0047	0.005	0.004135	0.004185	0.004285
65000	0.003922	0.01	0.02	0.02	0.01	0.01	0.015	0.006	0.0065	0.0075	0.0045	0.00465	0.005	0.0041	0.004155	0.00425
66000	0.003892	0.01	0.02	0.02	0.01	0.01	0.015	0.0055	0.0065	0.0075	0.00445	0.00465	0.00495	0.00407	0.004125	0.00422
67000	0.003863	0.01	0.02	0.02	0.01	0.01	0.015	0.0055	0.0065	0.0075	0.00445	0.0046	0.0049	0.00404	0.004095	0.00419
68000	0.003835	0.01	0.02	0.02	0.01	0.01	0.015	0.0055	0.006	0.0075	0.0044	0.00455	0.0049	0.00401	0.004065	0.00416
69000	0.003807	0.01	0.02	0.02	0.01	0.01	0.015	0.0055	0.006	0.0075	0.00435	0.00455	0.00485	0.003985	0.004035	0.00413
70000	0.00378	0.01	0.02	0.02	0.01	0.01	0.015	0.0055	0.006	0.0075	0.00435	0.0045	0.0048	0.003955	0.004005	0.0041
71000	0.003753	0.01	0.02	0.02	0.01	0.01	0.015	0.0055	0.006	0.0075	0.0043	0.0045	0.0048	0.00393	0.00398	0.004075
72000	0.003727	0.01	0.02	0.02	0.01	0.01	0.015	0.0055	0.006	0.007	0.0043	0.00445	0.00475	0.0039	0.00395	0.004045
73000	0.003701	0.01	0.02	0.02	0.01	0.01	0.015	0.0055	0.006	0.007	0.00425	0.0044	0.00475	0.003875	0.003925	0.00402
74000	0.003676	0.01	0.02	0.02	0.01	0.01	0.015	0.0055	0.006	0.007	0.00425	0.0044	0.0047	0.00385	0.0039	0.003995
75000	0.003651	0.01	0.02	0.02	0.01	0.01	0.015	0.0055	0.006	0.007	0.0042	0.00435	0.0047	0.003825	0.003875	0.00397
76000	0.003627	0.01	0.02	0.02	0.01	0.01	0.015	0.0055	0.006	0.007	0.0042	0.00435	0.00465	0.0038	0.00385	0.003945
77000	0.003604	0.01	0.02	0.02	0.01	0.01	0.015	0.0055	0.006	0.007	0.00415	0.0043	0.0046	0.003775	0.003825	0.00392
78000	0.003581	0.01	0.02	0.02	0.01	0.01	0.015	0.0055	0.006	0.007	0.00415	0.0043	0.0046	0.00375	0.0038	0.003895
79000	0.003558	0.01	0.01	0.02	0.01	0.01	0.015	0.0055	0.006	0.007	0.0041	0.00425	0.00455	0.00373	0.00378	0.00387
80000	0.003536	0.01	0.01	0.02	0.01	0.01	0.015	0.0055	0.006	0.007	0.0041	0.00425	0.00455	0.003705	0.003755	0.00385
81000	0.003514	0.01	0.01	0.02	0.01	0.01	0.015	0.0055	0.006	0.007	0.00405	0.0042	0.0045	0.003685	0.003735	0.003825
82000	0.003492	0.01	0.01	0.02	0.01	0.01	0.015	0.005	0.006	0.007	0.00405	0.0042	0.0045	0.00366	0.00371	0.003805
83000	0.003471	0.01	0.01	0.02	0.01	0.01	0.015	0.005	0.006	0.007	0.004	0.00415	0.00445	0.00364	0.00369	0.00378
84000	0.00345	0.01	0.01	0.02	0.01	0.01	0.015	0.005	0.0055	0.007	0.004	0.00415	0.00445	0.00362	0.003665	0.00376
85000	0.00343	0.01	0.01	0.02	0.01	0.01	0.015	0.005	0.0055	0.007	0.00395	0.0041	0.00445	0.0036	0.003645	0.00374
86000	0.00341	0.01	0.01	0.02	0.01	0.01	0.015	0.005	0.0055	0.007	0.00395	0.0041	0.0044	0.00358	0.003625	0.003715
87000	0.00339	0.01	0.01	0.02	0.01	0.01	0.015	0.005	0.0055	0.0065	0.0039	0.0041	0.0044	0.003555	0.003605	0.003695
88000	0.003371	0.01	0.01	0.02	0.01	0.01	0.015	0.005	0.0055	0.0065	0.0039	0.00405	0.00435	0.00354	0.003585	0.003675
89000	0.003352	0.01	0.01	0.02	0.01	0.01	0.015	0.005	0.0055	0.0065	0.0039	0.00405	0.00435	0.00352	0.003565	0.003655
90000	0.003333	0.01	0.01	0.02	0.01	0.01	0.015	0.005	0.0055	0.0065	0.00385	0.004	0.0043	0.0035	0.003545	0.003635
91000	0.003315	0.01	0.01	0.02	0.01	0.01	0.015	0.005	0.0055	0.0065	0.00385	0.004	0.0043	0.00348	0.00353	0.00362
92000	0.003297	0.01	0.01	0.02	0.01	0.01	0.015	0.005	0.0055	0.0065	0.0038	0.004	0.0043	0.00346	0.00351	0.0036
93000	0.003279	0.01	0.01	0.02	0.01	0.01	0.015	0.005	0.0055	0.0065	0.0038	0.00395	0.00425	0.003445	0.00349	0.00358
94000	0.003262	0.01	0.01	0.02	0.01	0.01	0.015	0.005	0.0055	0.0065	0.0038	0.00395	0.00425	0.003425	0.003475	0.00356
95000	0.003244	0.01	0.01	0.02	0.01	0.01	0.015	0.005	0.0055	0.0065	0.00375	0.0039	0.0042	0.00341	0.003455	0.003545
96000	0.003227	0.01	0.01	0.02	0.01	0.01	0.015	0.005	0.0055	0.0065	0.00375	0.0039	0.0042	0.00339	0.003435	0.003525
97000	0.003211	0.01	0.01	0.02	0.01	0.01	0.015	0.005	0.0055	0.0065	0.00375	0.0039	0.0042	0.003375	0.00342	0.00351
98000	0.003194	0.01	0.01	0.02	0.01	0.01	0.015	0.005	0.0055	0.0065	0.0037	0.00385	0.00415	0.003355	0.003405	0.00349
99000	0.003178	0.01	0.01	0.02	0.01	0.01	0.015	0.005	0.0055	0.0065	0.0037	0.00385	0.00415	0.00334	0.003385	0.003475
100000	0.003162	0.01	0.01	0.02	0.01	0.01	0.015	0.005	0.0055	0.0065	0.0037	0.00385	0.0041	0.003325	0.00337	0.00346
Disease prevalence varied from 1/1000 to 1/100 000, for the 90%, 95% and 99% theoretical quantiles. Sampling is at random from the entire population (corresponding to situation a). The database sizes for wich cut-offs are presented are 50, 100, 1000, 10 000 and 100 000 individuals.
Abbreviations: q = the allelic frequency of the disease-causing variant in the population
