# Supplementary material for: Using variant databases for variant prioritization and to detect erroneous genotype-phenotype associations
Source: BMC Bioinformatics. 2017 Dec 1;18:535. doi: 10.1186/s12859-017-1951-y (PMC5710091; doi:10.1186/s12859-017-1951-y)
Supplement: Supplementary file 7 — Allele frequency cut-offs for autosomal dominant disorders for various database sizes and disease prevalence. (XLS 60 kb) [file 12859_2017_1951_MOESM7_ESM.xls]

## Sheet: Sheet1
Suppl. Table 3. Allele frequency cut-offs for autosomal dominant disorders for various database sizes and disease prevalence
									Database size (number of individuals)
			50			100			1000			10000			100000
Prevalence	q	90	95	99	90	95	99	90	95	99	90	95	99	90	95	99
1000	0.00050013	0	0	0.01	0	0.005	0.005	0.001	0.0015	0.002	0.0007	0.00075	0.0009	0.000565	0.000585	0.00062
2000	0.00025003	0	0	0.01	0	0	0.005	0.0005	0.001	0.0015	0.0004	0.00045	0.00055	0.000295	0.00031	0.000335
3000	0.00016668	0	0	0.01	0	0	0.005	0.0005	0.0005	0.001	0.0003	0.00035	0.0004	0.000205	0.000215	0.000235
4000	0.00012501	0	0	0.01	0	0	0.005	0.0005	0.0005	0.001	0.00025	0.00025	0.00035	0.00016	0.000165	0.000185
5000	0.00010001	0	0	0	0	0	0.005	0.0005	0.0005	0.001	0.0002	0.00025	0.0003	0.00013	0.00014	0.000155
6000	0.00008334	0	0	0	0	0	0.005	0.0005	0.0005	0.001	0.00015	0.0002	0.00025	0.00011	0.00012	0.000135
7000	0.00007143	0	0	0	0	0	0.005	0.0005	0.0005	0.0005	0.00015	0.0002	0.00025	0.000095	0.000105	0.00012
8000	0.0000625	0	0	0	0	0	0.005	0.0005	0.0005	0.0005	0.00015	0.00015	0.0002	0.000085	0.000095	0.000105
9000	0.00005556	0	0	0	0	0	0.005	0.0005	0.0005	0.0005	0.00015	0.00015	0.0002	0.000075	0.000085	0.0001
10000	0.00005	0	0	0	0	0	0	0	0.0005	0.0005	0.0001	0.00015	0.0002	0.00007	0.000075	0.00009
11000	0.00004546	0	0	0	0	0	0	0	0.0005	0.0005	0.0001	0.00015	0.0002	0.000065	0.00007	0.000085
12000	0.00004167	0	0	0	0	0	0	0	0.0005	0.0005	0.0001	0.00015	0.0002	0.00006	0.000065	0.00008
13000	0.00003846	0	0	0	0	0	0	0	0.0005	0.0005	0.0001	0.0001	0.00015	0.000055	0.000065	0.000075
14000	0.00003571	0	0	0	0	0	0	0	0.0005	0.0005	0.0001	0.0001	0.00015	0.000055	0.00006	0.00007
15000	0.00003333	0	0	0	0	0	0	0	0.0005	0.0005	0.0001	0.0001	0.00015	0.00005	0.000055	0.000065
16000	0.00003125	0	0	0	0	0	0	0	0.0005	0.0005	0.0001	0.0001	0.00015	0.00005	0.000055	0.000065
17000	0.00002941	0	0	0	0	0	0	0	0.0005	0.0005	0.0001	0.0001	0.00015	0.000045	0.00005	0.00006
18000	0.00002778	0	0	0	0	0	0	0	0.0005	0.0005	0.0001	0.0001	0.00015	0.000045	0.00005	0.00006
19000	0.00002632	0	0	0	0	0	0	0	0.0005	0.0005	0.00005	0.0001	0.00015	0.00004	0.000045	0.000055
20000	0.000025	0	0	0	0	0	0	0	0	0.0005	0.00005	0.0001	0.00015	0.00004	0.000045	0.000055
21000	0.00002381	0	0	0	0	0	0	0	0	0.0005	0.00005	0.0001	0.00015	0.00004	0.000045	0.00005
22000	0.00002273	0	0	0	0	0	0	0	0	0.0005	0.00005	0.0001	0.00015	0.000035	0.00004	0.00005
23000	0.00002174	0	0	0	0	0	0	0	0	0.0005	0.00005	0.0001	0.0001	0.000035	0.00004	0.00005
24000	0.00002083	0	0	0	0	0	0	0	0	0.0005	0.00005	0.0001	0.0001	0.000035	0.00004	0.00005
25000	0.00002	0	0	0	0	0	0	0	0	0.0005	0.00005	0.0001	0.0001	0.000035	0.00004	0.000045
26000	0.00001923	0	0	0	0	0	0	0	0	0.0005	0.00005	0.0001	0.0001	0.00003	0.000035	0.000045
27000	0.00001852	0	0	0	0	0	0	0	0	0.0005	0.00005	0.0001	0.0001	0.00003	0.000035	0.000045
28000	0.00001786	0	0	0	0	0	0	0	0	0.0005	0.00005	0.0001	0.0001	0.00003	0.000035	0.000045
29000	0.00001724	0	0	0	0	0	0	0	0	0.0005	0.00005	0.00005	0.0001	0.00003	0.000035	0.00004
30000	0.00001667	0	0	0	0	0	0	0	0	0.0005	0.00005	0.00005	0.0001	0.00003	0.000035	0.00004
31000	0.00001613	0	0	0	0	0	0	0	0	0.0005	0.00005	0.00005	0.0001	0.00003	0.00003	0.00004
32000	0.00001563	0	0	0	0	0	0	0	0	0.0005	0.00005	0.00005	0.0001	0.000025	0.00003	0.00004
33000	0.00001515	0	0	0	0	0	0	0	0	0.0005	0.00005	0.00005	0.0001	0.000025	0.00003	0.00004
34000	0.00001471	0	0	0	0	0	0	0	0	0.0005	0.00005	0.00005	0.0001	0.000025	0.00003	0.00004
35000	0.00001429	0	0	0	0	0	0	0	0	0.0005	0.00005	0.00005	0.0001	0.000025	0.00003	0.000035
36000	0.00001389	0	0	0	0	0	0	0	0	0.0005	0.00005	0.00005	0.0001	0.000025	0.00003	0.000035
37000	0.00001351	0	0	0	0	0	0	0	0	0.0005	0.00005	0.00005	0.0001	0.000025	0.00003	0.000035
38000	0.00001316	0	0	0	0	0	0	0	0	0.0005	0.00005	0.00005	0.0001	0.000025	0.00003	0.000035
39000	0.00001282	0	0	0	0	0	0	0	0	0.0005	0.00005	0.00005	0.0001	0.000025	0.000025	0.000035
40000	0.00001250	0	0	0	0	0	0	0	0	0.0005	0.00005	0.00005	0.0001	0.000025	0.000025	0.000035
41000	0.00001220	0	0	0	0	0	0	0	0	0.0005	0.00005	0.00005	0.0001	0.000025	0.000025	0.000035
42000	0.00001190	0	0	0	0	0	0	0	0	0.0005	0.00005	0.00005	0.0001	0.00002	0.000025	0.000035
43000	0.00001163	0	0	0	0	0	0	0	0	0.0005	0.00005	0.00005	0.0001	0.00002	0.000025	0.00003
44000	0.00001136	0	0	0	0	0	0	0	0	0.0005	0.00005	0.00005	0.0001	0.00002	0.000025	0.00003
45000	0.00001111	0	0	0	0	0	0	0	0	0.0005	0.00005	0.00005	0.0001	0.00002	0.000025	0.00003
46000	0.00001087	0	0	0	0	0	0	0	0	0.0005	0.00005	0.00005	0.0001	0.00002	0.000025	0.00003
47000	0.00001064	0	0	0	0	0	0	0	0	0.0005	0.00005	0.00005	0.0001	0.00002	0.000025	0.00003
48000	0.00001042	0	0	0	0	0	0	0	0	0.0005	0.00005	0.00005	0.0001	0.00002	0.000025	0.00003
49000	0.00001020	0	0	0	0	0	0	0	0	0.0005	0.00005	0.00005	0.0001	0.00002	0.000025	0.00003
50000	0.00001000	0	0	0	0	0	0	0	0	0.0005	0.00005	0.00005	0.0001	0.00002	0.000025	0.00003
51000	0.00000980	0	0	0	0	0	0	0	0	0.0005	0.00005	0.00005	0.0001	0.00002	0.00002	0.00003
52000	0.00000962	0	0	0	0	0	0	0	0	0.0005	0.00005	0.00005	0.0001	0.00002	0.00002	0.00003
53000	0.00000943	0	0	0	0	0	0	0	0	0.0005	0.00005	0.00005	0.0001	0.00002	0.00002	0.00003
54000	0.00000926	0	0	0	0	0	0	0	0	0.0005	0.00005	0.00005	0.0001	0.00002	0.00002	0.00003
55000	0.00000909	0	0	0	0	0	0	0	0	0.0005	0.00005	0.00005	0.0001	0.00002	0.00002	0.00003
56000	0.00000893	0	0	0	0	0	0	0	0	0.0005	0.00005	0.00005	0.0001	0.00002	0.00002	0.00003
57000	0.00000877	0	0	0	0	0	0	0	0	0.0005	0.00005	0.00005	0.0001	0.00002	0.00002	0.000025
58000	0.00000862	0	0	0	0	0	0	0	0	0.0005	0.00005	0.00005	0.0001	0.000015	0.00002	0.000025
59000	0.00000847	0	0	0	0	0	0	0	0	0.0005	0.00005	0.00005	0.0001	0.000015	0.00002	0.000025
60000	0.00000833	0	0	0	0	0	0	0	0	0.0005	0.00005	0.00005	0.0001	0.000015	0.00002	0.000025
61000	0.00000820	0	0	0	0	0	0	0	0	0.0005	0.00005	0.00005	0.0001	0.000015	0.00002	0.000025
62000	0.00000806	0	0	0	0	0	0	0	0	0.0005	0.00005	0.00005	0.0001	0.000015	0.00002	0.000025
63000	0.00000794	0	0	0	0	0	0	0	0	0.0005	0.00005	0.00005	0.0001	0.000015	0.00002	0.000025
64000	0.00000781	0	0	0	0	0	0	0	0	0.0005	0.00005	0.00005	0.0001	0.000015	0.00002	0.000025
65000	0.00000769	0	0	0	0	0	0	0	0	0.0005	0.00005	0.00005	0.0001	0.000015	0.00002	0.000025
66000	0.00000758	0	0	0	0	0	0	0	0	0.0005	0.00005	0.00005	0.0001	0.000015	0.00002	0.000025
67000	0.00000746	0	0	0	0	0	0	0	0	0.0005	0.00005	0.00005	0.0001	0.000015	0.00002	0.000025
68000	0.00000735	0	0	0	0	0	0	0	0	0.0005	0.00005	0.00005	0.00005	0.000015	0.00002	0.000025
69000	0.00000725	0	0	0	0	0	0	0	0	0.0005	0.00005	0.00005	0.00005	0.000015	0.00002	0.000025
70000	0.00000714	0	0	0	0	0	0	0	0	0.0005	0.00005	0.00005	0.00005	0.000015	0.00002	0.000025
71000	0.00000704	0	0	0	0	0	0	0	0	0.0005	0.00005	0.00005	0.00005	0.000015	0.00002	0.000025
72000	0.00000694	0	0	0	0	0	0	0	0	0.0005	0.00005	0.00005	0.00005	0.000015	0.00002	0.000025
73000	0.00000685	0	0	0	0	0	0	0	0	0.0005	0.00005	0.00005	0.00005	0.000015	0.00002	0.000025
74000	0.00000676	0	0	0	0	0	0	0	0	0.0005	0.00005	0.00005	0.00005	0.000015	0.000015	0.000025
75000	0.00000667	0	0	0	0	0	0	0	0	0.0005	0.00005	0.00005	0.00005	0.000015	0.000015	0.000025
76000	0.00000658	0	0	0	0	0	0	0	0	0.0005	0.00005	0.00005	0.00005	0.000015	0.000015	0.000025
77000	0.00000649	0	0	0	0	0	0	0	0	0.0005	0.00005	0.00005	0.00005	0.000015	0.000015	0.000025
78000	0.00000641	0	0	0	0	0	0	0	0	0.0005	0.00005	0.00005	0.00005	0.000015	0.000015	0.000025
79000	0.00000633	0	0	0	0	0	0	0	0	0.0005	0.00005	0.00005	0.00005	0.000015	0.000015	0.00002
80000	0.00000625	0	0	0	0	0	0	0	0	0.0005	0.00005	0.00005	0.00005	0.000015	0.000015	0.00002
81000	0.00000617	0	0	0	0	0	0	0	0	0.0005	0.00005	0.00005	0.00005	0.000015	0.000015	0.00002
82000	0.00000610	0	0	0	0	0	0	0	0	0.0005	0.00005	0.00005	0.00005	0.000015	0.000015	0.00002
83000	0.00000602	0	0	0	0	0	0	0	0	0.0005	0.00005	0.00005	0.00005	0.000015	0.000015	0.00002
84000	0.00000595	0	0	0	0	0	0	0	0	0.0005	0.00005	0.00005	0.00005	0.000015	0.000015	0.00002
85000	0.00000588	0	0	0	0	0	0	0	0	0.0005	0.00005	0.00005	0.00005	0.000015	0.000015	0.00002
86000	0.00000581	0	0	0	0	0	0	0	0	0.0005	0.00005	0.00005	0.00005	0.000015	0.000015	0.00002
87000	0.00000575	0	0	0	0	0	0	0	0	0.0005	0.00005	0.00005	0.00005	0.000015	0.000015	0.00002
88000	0.00000568	0	0	0	0	0	0	0	0	0.0005	0.00005	0.00005	0.00005	0.000015	0.000015	0.00002
89000	0.00000562	0	0	0	0	0	0	0	0	0.0005	0.00005	0.00005	0.00005	0.000015	0.000015	0.00002
90000	0.00000556	0	0	0	0	0	0	0	0	0.0005	0.00005	0.00005	0.00005	0.000015	0.000015	0.00002
91000	0.00000549	0	0	0	0	0	0	0	0	0.0005	0.00005	0.00005	0.00005	0.00001	0.000015	0.00002
92000	0.00000543	0	0	0	0	0	0	0	0	0.0005	0.00005	0.00005	0.00005	0.00001	0.000015	0.00002
93000	0.00000538	0	0	0	0	0	0	0	0	0.0005	0.00005	0.00005	0.00005	0.00001	0.000015	0.00002
94000	0.00000532	0	0	0	0	0	0	0	0	0.0005	0.00005	0.00005	0.00005	0.00001	0.000015	0.00002
95000	0.00000526	0	0	0	0	0	0	0	0	0.0005	0	0.00005	0.00005	0.00001	0.000015	0.00002
96000	0.00000521	0	0	0	0	0	0	0	0	0.0005	0	0.00005	0.00005	0.00001	0.000015	0.00002
97000	0.00000515	0	0	0	0	0	0	0	0	0.0005	0	0.00005	0.00005	0.00001	0.000015	0.00002
98000	0.0000051	0	0	0	0	0	0	0	0	0.0005	0	0.00005	0.00005	0.00001	0.000015	0.00002
99000	0.00000505	0	0	0	0	0	0	0	0	0.0005	0	0.00005	0.00005	0.00001	0.000015	0.00002
100000	0.000005	0	0	0	0	0	0	0	0	0	0	0.00005	0.00005	0.00001	0.000015	0.00002
Disease prevalence varied from 1/1000 to 1/100 000, for the 90%, 95% and 99% theoretical quantiles. Sampling is at random from the entire population (corresponding to situation a). The database sizes for wich cut-offs are presented are 50, 100, 1000, 10 000 and 100 000 individuals
Abbreviations: q = The allelic frequency of the disease-causing variant in the population
