# Supplementary material for: Using variant databases for variant prioritization and to detect erroneous genotype-phenotype associations
Source: BMC Bioinformatics. 2017 Dec 1;18:535. doi: 10.1186/s12859-017-1951-y (PMC5710091; doi:10.1186/s12859-017-1951-y)
Supplement: Supplementary file 8 — An r-script containing the “Tv_threshold” function for Tv cut-off calculation and the “flag_probability” function to calculate the probability that variants occur at least with a frequency f in the database, together with practical examples. (R 8 kb) [file 12859_2017_1951_MOESM8_ESM.r]

##############################################
# Paper: Using variant databases for variant prioritization and to detect erroneous genotype-phenotype associations
# Authors: Bart J.G. Broeckx, Luc Peelman, Jimmmy Saunders, Dieter Deforce, Lieven Clement
# Date: 1/7/2017
# Built under R version 3.3.2
# Contains:
#     - Tv calculator: line 11 - 117
#     - Probability calculator: line 120 - 236 
###########################################

Tv_threshold <- function(Pd, inheritance, coverage, n_loci, detect, penet, database_sampling, database_size){
  # some preliminary checks
  if (missing(inheritance)){stop("Mode of inheritance missing")}
  if(missing(Pd)){stop("Disease Prevalence missing")}
  if(missing(coverage)){stop("(Statistical) coverage missing")}
  if(missing(database_sampling)){stop("Specify method of sampling")}
  if(missing(database_size)){stop("Specify database size (number of individuals")}
  if(missing(detect)){
    detect <- 1
  }  
  if(missing(penet)){
    penet <- 1
  }
  if(missing(n_loci)){
    n_loci <- 1
  }
  if(length(detect) != n_loci | length(penet) != n_loci){
    stop("Number of loci does not correspond with numbers specified for detectance and/or penetrance")
  }
  if(sum(detect) != 1){
    stop("Sum of genetic contributions of n loci has to equal 1")
  }
  
  # create empty vector with allelic frequencies:
  q <- c()
  q_mod <- c()
  
  # step 1: determining q from Pd
    # situation 1:  
    for (i in 1:n_loci){
      penet_val<- penet[i]
      detect_val<- detect[i]
      Pd_val <- Pd*detect_val
    
      if(inheritance == "AR"){
        # basic formula:
        
        q[i] <- sqrt(Pd_val/penet_val)
      }  
      
      if(inheritance == "AD"){
        
        q[i] <- 1-sqrt((penet_val-Pd_val)/penet_val)
      }
    }
  
      # situation 2:
    if (database_sampling == "b"){
      for (k in 1:n_loci){
        penet_val<- penet[k]
        detect_val<- detect[k]
        Pd_val <- Pd*detect_val
        
        if(inheritance == "AR"){
          
          q_mod[k]<- ((q[k]*(1-q[k]))+(1-penet_val)*q[k]^2)/(1-Pd_val)  
        }
        if(inheritance == "AD"){
          if(penet_val == 1){
            q_mod[k] <- NA
          } else {
            q_mod[k]<- ((1-penet_val)*(q[k]*(1-q[k]))+(1-penet_val)*q[k]^2)/(1-Pd_val)
          }
        }
        
      }
      q <- q_mod
    }
  
  # step 2: determining Tv from q
  
  
    number_of_alleles<- qbinom(coverage,database_size*2, q)
    MAF <- number_of_alleles/(database_size*2)
    
  # step 3: reporting  
    if (n_loci == 1){
      Text <- paste("For ", n_loci," locus with a penetrance of ", penet," and no genetic heterogeneity, the Tv equals ", MAF,
                    " given a disease prevalence of ",Pd, sep="")
      cat(Text)
    }
   if (n_loci != 1){
      Text <- paste("For ", n_loci," loci:","\n")
      cat(Text)
      for (j in 1:n_loci){
        Text <- paste("For locus ",j,":","\n",sep="")
        cat(Text)
        Text <- paste("with respective penetrance of ", penet[j]," and relative contribution of that locus of ",detect[j],",\n the Tv of that locus equals ", MAF[j],
                      " given a disease prevalence of ",Pd, sep="")
        cat(Text)
        cat("\n")
      }
     
    }
}


# example Miller syndrome
# no genetic heterogeneity
Tv_threshold(Pd=1/1000000, inheritance = "AR", coverage=0.95, database_sampling ="b", database_size=2504)

# example calculation of Tv cut-off for AR (Suppl. Table 2)
Tv_threshold(Pd=1/1000, inheritance = "AR", coverage=0.90, database_sampling ="a", database_size=1000)

# example calculation of Tv cut-off for AD (Suppl. Table 3)
Tv_threshold(Pd=1/1000, inheritance = "AD", coverage=0.95, database_sampling ="a", database_size=1000)


flag_probability<- function(Pd, inheritance, n_loci, detect, penet, database_sampling, database_size, var_count_db){
  # some preliminary checks
  if (missing(inheritance)){stop("Mode of inheritance missing")}
  if(missing(Pd)){stop("Disease Prevalence missing")}
  if(missing(database_sampling)){stop("Specify method of sampling")}
  if(missing(database_size)){stop("Specify database size (number of individuals")}
  if(missing(var_count_db)){stop("Count in variant db missing")}
  if(missing(detect)){
    detect <- 1
  }  
  if(missing(penet)){
    penet <- 1
  }
  if(missing(n_loci)){
    n_loci <- 1
  }
  if(length(detect) != n_loci | length(penet) != n_loci){
    stop("Number of loci does not correspond with numbers specified for detectance and/or penetrance")
  }
  if(sum(detect) != 1){
    stop("Sum of genetic contributions of n loci has to equal 1")
  }
  
  # create empty vector with allelic frequencies:
  q <- c()
  q_mod <- c()
  
  # step 1: determining q from Pd
  # situation 1:  
  for (i in 1:n_loci){
    penet_val<- penet[i]
    detect_val<- detect[i]
    Pd_val <- Pd*detect_val
    
    if(inheritance == "AR"){
      # basic formula:
      
      q[i] <- sqrt(Pd_val/penet_val)
    }  
    
    if(inheritance == "AD"){
      
      q[i] <- 1-sqrt((penet_val-Pd_val)/penet_val)
    }
  }
  
  # situation 2:
  if (database_sampling == "b"){
    for (k in 1:n_loci){
      penet_val<- penet[k]
      detect_val<- detect[k]
      Pd_val <- Pd*detect_val
      
      if(inheritance == "AR"){
        
        q_mod[k]<- ((q[k]*(1-q[k]))+(1-penet_val)*q[k]^2)/(1-Pd_val)  
      }
      if(inheritance == "AD"){
        if(penet_val == 1){
          q_mod[k] <- NA
        } else {
          q_mod[k]<- ((1-penet_val)*(q[k]*(1-q[k]))+(1-penet_val)*q[k]^2)/(1-Pd_val)
        }
      }
      
    }
    q <- q_mod
  }
resulting_probability<-(1-pbinom(var_count_db-1,database_size*2,q))


if (n_loci == 1){
  Text <- paste("For ", n_loci," locus with a penetrance of ", penet," and no genetic heterogeneity,\n 
                the probability that the variant occurs at least as frequent as ", var_count_db,
                " is ", resulting_probability, sep="")
  cat(Text)
}
if (n_loci != 1){
  Text <- paste("For ", n_loci," loci:","\n")
  cat(Text)
  for (j in 1:n_loci){
    Text <- paste("For locus ",j,":","\n",sep="")
    cat(Text)
   Text <- paste("with respective penetrance of ", penet[j]," and relative contribution of that locus of ",detect[j],",\n 
                the probability that the variant occurs at least as frequent as ", var_count_db[j],
                  " is ", resulting_probability[j], sep="")
    
    cat(Text)
    cat("\n")
  }
  
}

}


# probability calculations for variants that were flagged (Table 1)
flag_probability(Pd=1/900000, inheritance = "AR", database_sampling ="a", database_size=2504, var_count_db=28)
flag_probability(Pd=1/900000, inheritance = "AR", database_sampling ="a", database_size=2504, var_count_db=22)
flag_probability(Pd=1/1000000, inheritance = "AR", database_sampling ="a", database_size=2504, var_count_db=14)
flag_probability(Pd=1/60000, inheritance = "AR", database_sampling ="a", database_size=2504, var_count_db=34)
flag_probability(Pd=1/1000000, inheritance = "AR", database_sampling ="a", database_size=2504, var_count_db=43)
flag_probability(Pd=1/625000, inheritance = "AR", database_sampling ="a", database_size=2504, var_count_db=11)
flag_probability(Pd=1/200000, inheritance = "AR", database_sampling ="a", database_size=2504, var_count_db=257)
flag_probability(Pd=1/40000, inheritance = "AR", database_sampling ="a", database_size=2504, var_count_db=71)
flag_probability(Pd=1/30000, inheritance = "AR", database_sampling ="a", database_size=2504, var_count_db=57)
flag_probability(Pd=1/140000, inheritance = "AR", database_sampling ="a", database_size=2504, var_count_db=142)
flag_probability(Pd=1/67000, inheritance = "AR", database_sampling ="a", database_size=2504, var_count_db=2052)
flag_probability(Pd=1/60000, inheritance = "AR", database_sampling ="a", database_size=2504, var_count_db=52)
flag_probability(Pd=1/60000, inheritance = "AR", database_sampling ="a", database_size=2504, var_count_db=55)
flag_probability(Pd=1/60000, inheritance = "AR", database_sampling ="a", database_size=2504, var_count_db=93)

# probability calculation for Fig. 1
flag_probability(Pd=1/10000, inheritance = "AR", database_sampling ="a", database_size=50, var_count_db=2)
